# Supplementary material for: c-Met-Specific Chimeric Antigen Receptor T Cells Demonstrate Anti-Tumor Effect in c-Met Positive Gastric Cancer
Source: Cancers (Basel). 2021 Nov 16;13(22):5738. doi: 10.3390/cancers13225738 (PMC8616279; doi:10.3390/cancers13225738)
Supplement: Supplementary file 1 [file cancers-13-05738-s001.zip]

Archive with 2 entries (2 files):
- Figure S1.pdf
- Supplementary Material S1 and Figures S2-S4.pdf
